# Supplementary material for: Characteristics and Epidemiology of Megaprostheses Infections: A Systematic Review
Source: Healthcare (Basel). 2024 Jun 27;12(13):1283. doi: 10.3390/healthcare12131283 (PMC11241048; doi:10.3390/healthcare12131283)
Supplement: Supplementary file 1 [file healthcare-12-01283-s001.zip]

Archive with 1 entries (1 files):
- healthcare-2986330-supplementary.pdf
